# Supplementary material for: Endophytic Communities of Transgenic Poplar Were Determined by the Environment and Niche Rather Than by Transgenic Events
Source: Front Microbiol. 2019 Mar 26;10:588. doi: 10.3389/fmicb.2019.00588 (PMC6445066; doi:10.3389/fmicb.2019.00588)
Supplement: Supplementary file 3 [file Table_3.xlsx]

## Sheet: Sheet1
Supplementary Table 3. Plant compartment effect on the individual bacterial genus.
		Genetic Modification effect						Plant Compartments effect
		A		B		p		R		S		p
	Genus or higher	Reads ± SE	%	Reads ± SE	%			Reads ± SE	%	Reads ± SE	%
Daqing	Escherichia-Shigella	111.17±51.32	0.338417	131.83±57.48	0.401331	0.794006		3.67±0.92	0.0111622	239.33±20.65	0.728586	＜0.001**
	Rhodococcus	6412.67±2989.84	19.5216	8399.33±3352.05	25.5695	0.667687		776.17±231.49	2.36283	14035.83±1713.07	42.7283	＜0.001**
	Burkholderia-Paraburkholderia	418.00±213.61	1.27249	522.50±226.83	1.59061	0.744263		12.33±11.54	0.0375455	928.17±119.02	2.82556	＜0.001**
	Alkaliflexus	120.17±57.79	0.365815	96.00±47.49	0.292246	0.753277		0.00±0.00	0	216.17±31.31	0.658062	＜0.001**
	f__alcaligenaceae	668.50±344.85	2.03507	598.33±269.74	1.82147	0.875863		36.17±10.05	0.1101	1230.67±222.24	3.74644	＜0.001**
	Bosea	397.00±207.30	1.20856	353.50±182.67	1.07614	0.878033		738.50±153.92	2.24817	12.00±7.70	0.0365308	＜0.001**
	Thauera	313.33±166.93	0.95386	223.50±120.27	0.680386	0.671662		0.00±0.00	0	536.83±119.66	1.63425	0.001**
	Nocardioides	313.67±152.85	0.954874	151.83±69.99	0.462216	0.358433		449.50±109.50	1.36838	16.00±9.96	0.0487077	0.003**
	Variovorax	650.83±356.94	1.98129	378.67±132.78	1.15275	0.491173		973.83±259.32	2.96458	55.67±29.97	0.169462	0.006**
	Pseudonocardia	133.17±83.91	0.40539	452.83±229.10	1.37853	0.219419		586.00±188.16	1.78392	0.00±0.00	0	0.011*
	Streptomyces	5401.33±3446.43	16.4429	4612.50±2454.79	14.0415	0.855837		9688.50±3028.53	29.494	325.33±165.08	0.99039	0.012*
	Ralstonia	1423.17±891.27	4.33245	1155.83±641.28	3.51863	0.81256		83.83±26.40	0.255208	2495.17±794.09	7.59587	0.013*
	Rhizobium	3116.00±1907.86	9.48583	1548.33±734.29	4.71349	0.460891		4625.17±1523.65	14.0801	39.17±15.28	0.119232	0.013*
	Mycobacterium	182.17±76.19	0.554558	527.50±274.66	1.60583	0.0846654		678.33±225.59	2.065	31.33±20.48	0.095386	0.017*
	Prevotella_9	253.83±186.00	0.772728	286.33±178.59	0.871665	0.902201		21.50±17.78	0.065451	518.67±203.87	1.57894	0.035*
	f__micromonosporaceae	43.17±23.61	0.131409	443.67±215.83	1.35062	0.0948837		480.83±201.52	1.46377	6.00±5.07	0.0182654	0.040*
	Bacteroides	58.67±57.67	0.178595	201.83±119.60	0.614428	0.306259		7.67±3.25	0.0233391	252.83±116.87	0.769684	0.0624008
	Sphingobium	122.67±98.01	0.373426	100.17±60.43	0.304931	0.848988		210.00±96.58	0.639289	12.83±9.69	0.0390677	0.0696525
	Actinophytocola	393.00±379.07	1.19638	1604.17±1076.95	4.88346	0.313715		1997.17±1025.35	6.07984	0.00±0.00	0	0.0800402
	Actinoplanes	32.50±22.21	0.0989376	387.50±241.97	1.17964	0.174714		420.00±232.39	1.27858	0.00±0.00	0	0.100842
	Bradyrhizobium	490.50±392.55	1.4932	417.50±123.31	1.27097	0.862724		771.33±353.93	2.34812	136.67±65.51	0.416045	0.108329
	Mesorhizobium	835.83±729.91	2.54447	580.17±422.66	1.76616	0.768011		1351.67±742.43	4.11479	64.33±32.03	0.195846	0.113884
	Brevundimonas	140.67±62.28	0.428222	108.17±100.60	0.329285	0.789152		40.33±22.95	0.122784	208.50±103.68	0.634723	0.144369
	Amycolatopsis	8.83±6.10	0.0268907	7.17±6.57	0.021817	0.856308		13.17±7.88	0.0400824	2.83±2.83	0.00862533	0.24521
	Acidibacter	14.17±6.39	0.0431266	47.50±18.94	0.144601	0.126412		43.50±16.57	0.132424	18.17±13.12	0.0553036	0.258262
	Modestobacter	914.00±841.79	2.78243	7.33±6.39	0.0223244	0.306762		0.83±0.83	0.00253686	920.50±840.41	2.80222	0.299477
	Sphingomonas	574.67±494.62	1.74942	56.17±13.07	0.170984	0.319341		51.33±21.30	0.156271	579.50±493.31	1.76413	0.309906
	f__geodermatophilaceae	1080.33±1072.94	3.28879	8.17±7.97	0.0248612	0.34124		1.00±1.00	0.00304423	1087.50±1071.53	3.3106	0.334502
	Flavobacterium	476.67±392.58	1.45108	155.67±85.05	0.473886	0.442777		489.33±389.35	1.48964	143.00±89.81	0.435325	0.406391
	Pseudomonas	1132.50±481.85	3.44759	893.50±370.62	2.72002	0.702454		939.00±562.81	2.85853	1087.00±237.28	3.30908	0.813437
Qiqihar	Ralstonia	1976.83±807.04	6.01794	2489.33±1016.27	7.57811	0.556268		1068.17±236.63	3.25175	3398.00±369.12	10.3443	＜0.001**
	Bradyrhizobium	687.33±280.60	2.0924	732.67±299.11	2.23041	0.924046		1334.83±240.29	4.06354	85.17±35.94	0.259267	＜0.001**
	Rhizobium	161.00±65.73	0.490121	191.33±78.11	0.582463	0.828031		346.00±83.83	1.0533	6.33±5.57	0.0192801	0.002**
	Rhodococcus	8995.17±3672.26	27.3834	11321.00±4621.78	34.4638	0.452827		6676.50±1715.24	20.3248	13639.67±1271.30	41.5223	0.009**
	Sphingobium	191.50±78.18	0.582971	323.00±131.86	0.983287	0.524257		488.00±140.29	1.48559	26.50±21.56	0.0806722	0.009**
	Mesorhizobium	71.50±29.19	0.217663	118.67±48.45	0.361249	0.481553		168.00±46.93	0.511431	22.17±7.50	0.0674805	0.012*
	Streptomyces	2144.67±875.56	6.52886	1455.33±594.14	4.43037	0.646079		3348.50±1095.51	10.1936	251.50±91.51	0.765625	0.018*
	Acidibacter	814.00±332.31	2.47801	321.33±131.18	0.978213	0.342812		1107.17±390.47	3.37047	28.17±11.61	0.0857459	0.020*
	Prevotella_9	715.67±292.17	2.17866	224.00±91.45	0.681908	0.274334		0.00±0.00	0	939.67±341.46	2.86056	0.020*
	Burkholderia-Paraburkholderia	828.50±338.23	2.52215	884.00±360.89	2.6911	0.854679		553.50±50.49	1.68498	1159.00±219.77	3.52827	0.023*
	Alkaliflexus	316.67±129.28	0.964007	101.50±41.44	0.30899	0.320844		0.00±0.00	0	418.17±171.98	1.273	0.035*
	f__alcaligenaceae	533.83±217.94	1.62511	882.00±360.07	2.68501	0.156614		468.67±137.51	1.42673	947.17±148.29	2.8834	0.040*
	Actinoplanes	1134.50±463.16	3.45368	316.17±129.07	0.962485	0.314211		1450.67±672.96	4.41617	0.00±0.00	0	0.0565236
	f__micromonosporaceae	872.17±356.06	2.65508	1361.17±555.69	4.14371	0.706706		2228.17±1060.42	6.78306	5.17±5.17	0.0157285	0.0624627
	Thauera	596.50±243.52	1.81588	219.50±89.61	0.668209	0.41913		9.50±9.30	0.0289202	806.50±388.30	2.45517	0.0672892
	Amycolatopsis	251.33±102.61	0.765117	637.50±260.26	1.9407	0.487112		888.83±471.55	2.70582	0.00±0.00	0	0.0887999
	Mycobacterium	1800.67±735.12	5.48165	203.50±83.08	0.619501	0.208358		1971.17±1135.60	6.00069	33.00±12.29	0.10046	0.118696
	Bacteroides	195.50±79.81	0.595147	189.83±77.50	0.577897	0.96094		108.33±58.63	0.329792	277.00±80.35	0.843252	0.120792
	Sphingomonas	101.17±41.30	0.307975	147.33±60.15	0.448517	0.471671		170.33±49.20	0.518534	78.17±27.43	0.237958	0.132829
	Nocardioides	129.17±52.73	0.393213	76.83±31.37	0.233899	0.669509		190.17±106.51	0.578912	15.83±7.52	0.0482004	0.13358
	Actinophytocola	4.00±1.63	0.0121769	6.67±2.72	0.0202949	0.727535		10.67±6.69	0.0324718	0.00±0.00	0	0.141747
	Pseudonocardia	25.50±10.41	0.0776279	76.17±31.09	0.231869	0.458119		97.00±60.77	0.295291	4.67±4.67	0.0142064	0.160723
	Modestobacter	14.33±5.85	0.043634	48.00±19.60	0.146123	0.4748		4.33±4.33	0.0131917	58.00±43.15	0.176565	0.244165
	Brevundimonas	224.33±91.58	0.682923	439.00±179.22	1.33642	0.53052		512.67±316.46	1.56068	150.67±22.93	0.458664	0.280487
	Variovorax	53.33±21.77	0.162359	129.00±52.66	0.392706	0.40107		133.83±83.50	0.40742	48.50±17.78	0.147645	0.341109
	Flavobacterium	5.33±2.18	0.0162359	31.50±12.86	0.0958933	0.319289		12.00±7.66	0.0365308	24.83±24.83	0.0755984	0.632097
	Escherichia-Shigella	239.67±97.84	0.729601	301.17±122.95	0.916821	0.579745		253.33±86.10	0.771206	287.50±66.30	0.875217	0.759668
	f__geodermatophilaceae	6.67±2.72	0.0202949	22.00±8.98	0.0669731	0.134326		13.00±5.88	0.039575	15.67±8.76	0.047693	0.805634
	Pseudomonas	1331.33±543.51	4.05289	1401.67±572.23	4.267	0.916774		1289.33±546.52	3.92503	1443.67±360.73	4.39486	0.818436
	Bosea	6.33±2.59	0.0192801	32.33±13.20	0.0984302	0.104139		19.67±11.55	0.0598699	19.00±12.07	0.0578404	0.968955
Values represent average number of reads (± standard error) and relative read abundances (%) of three biologically independent poplars after normalization to the minimum sample sequence number at Genus level. Normal distributions and homoscedasticity of variances of the data were checked with the Kolmogorov-Smirnov test and was analysed using either Bartlett’s test. Significant differences in the…
