# Supplementary material for: Endophytic Communities of Transgenic Poplar Were Determined by the Environment and Niche Rather Than by Transgenic Events
Source: Front Microbiol. 2019 Mar 26;10:588. doi: 10.3389/fmicb.2019.00588 (PMC6445066; doi:10.3389/fmicb.2019.00588)
Supplement: Supplementary file 4 [file Table_4.xlsx]

## Sheet: Sheet1
Supplementary Table 4. Plant location effect on the individual bacterial genus.
		Genetic Modification effect						Plant Location effect
		A		B		p		D		Q		p
	Genus or higher	Reads ± SE	%	Reads ± SE	%			Reads ± SE	%	Reads ± SE	%
Root	Burkholderia-Paraburkholderia	277.67±129.89	0.845282	288.17±122.82	0.877246	0.95432		12.33±11.54	0.0375455	553.50±50.49	1.68498	＜0.001**
	Bosea	402.83±205.09	1.22632	355.33±182.23	1.08172	0.866		738.50±153.92	2.24817	19.67±11.55	0.0598699	0.001**
	Ralstonia	486.83±277.89	1.48203	665.17±270.52	2.02492	0.655469		83.83±26.40	0.255208	1068.17±236.63	3.25175	0.002**
	Variibacter	198.33±122.96	0.603773	192.67±79.81	0.586522	0.969925		375.00±92.48	1.14159	16.00±7.20	0.0487077	0.003**
	Rhodococcus	2878.50±1659.51	8.76282	4574.17±1853.52	13.9248	0.510985		776.17±231.49	2.36283	6676.50±1715.24	20.3248	0.007**
	f__alcaligenaceae	154.83±71.78	0.471349	350.00±169.57	1.06548	0.314128		36.17±10.05	0.1101	468.67±137.51	1.42673	0.011*
	Variovorax	672.00±349.43	2.04572	435.67±130.74	1.32627	0.540653		973.83±259.32	2.96458	133.83±83.50	0.40742	0.012*
	Rhizobium	3256.50±1864.09	9.91354	1714.67±668.67	5.21984	0.454272		4625.17±1523.65	14.0801	346.00±83.83	1.0533	0.019*
	Acidibacter	811.83±474.93	2.47141	338.83±133.95	1.03149	0.360394		43.50±16.57	0.132424	1107.17±390.47	3.37047	0.021*
	Pseudonocardia	158.67±78.81	0.483018	524.33±208.39	1.59619	0.13178		586.00±188.16	1.78392	97.00±60.77	0.295291	0.033*
	Phyllobacterium	193.67±157.42	0.589566	170.00±118.41	0.51752	0.90675		363.00±160.41	1.10506	0.67±0.67	0.00202949	0.047*
	f__elev-16S-1332	217.83±89.54	0.663135	156.83±63.62	0.477437	0.59085		91.17±61.31	0.277533	283.50±70.55	0.86304	0.0666491
	Streptomyces	7492.67±3027.97	22.8094	5544.33±2200.79	16.8782	0.614051		9688.50±3028.53	29.494	3348.50±1095.51	10.1936	0.0773253
	Actinophytocola	397.00±378.26	1.20856	1610.83±1074.98	4.90375	0.31185		1997.17±1025.35	6.07984	10.67±6.69	0.0324718	0.0814372
	Rhodomicrobium	25.33±22.37	0.0771206	596.17±304.62	1.81487	0.0911742		602.50±302.47	1.83415	19.00±18.60	0.0578404	0.0830492
	Bacillus	52.67±19.44	0.16033	336.83±124.29	1.0254	0.0574584		319.50±131.38	0.972632	70.00±20.39	0.213096	0.0900182
	Amycolatopsis	257.33±233.72	0.783383	644.67±479.03	1.96252	0.484075		13.17±7.88	0.0400824	888.83±471.55	2.70582	0.0930096
	Nocardioides	432.83±146.97	1.31765	206.83±57.90	0.629649	0.183012		449.50±109.50	1.36838	190.17±106.51	0.578912	0.120418
	Sphingobium	279.33±111.42	0.850356	418.67±149.61	1.27452	0.472297		210.00±96.58	0.639289	488.00±140.29	1.48559	0.133689
	f__micromonosporaceae	914.50±377.00	2.78395	1794.50±1118.41	5.46288	0.473066		480.83±201.52	1.46377	2228.17±1060.42	6.78306	0.136559
	Mesorhizobium	883.17±720.43	2.68856	636.50±410.37	1.93765	0.772167		1351.67±742.43	4.11479	168.00±46.93	0.511431	0.142661
	Brevundimonas	191.00±131.76	0.581448	362.00±320.46	1.10201	0.632305		40.33±22.95	0.122784	512.67±316.46	1.56068	0.167419
	Promicromonospora	378.50±337.80	1.15224	88.33±50.29	0.268907	0.415417		466.83±321.35	1.42115	0.00±0.00	0	0.176949
	Actinoplanes	1167.00±722.31	3.55262	703.67±264.41	2.14213	0.560337		420.00±232.39	1.27858	1450.67±672.96	4.41617	0.178328
	Bradyrhizobium	1128.33±407.52	3.43491	977.83±215.44	2.97675	0.750785		771.33±353.93	2.34812	1334.83±240.29	4.06354	0.217139
	Flavobacterium	414.83±399.90	1.26285	86.50±61.12	0.263326	0.435906		489.33±389.35	1.48964	12.00±7.66	0.0365308	0.248379
	Mycobacterium	1959.33±1138.76	5.96467	690.17±223.05	2.10103	0.299718		678.33±225.59	2.065	1971.17±1135.60	6.00069	0.290258
	o__acidimicrobiales	13.50±12.31	0.0410971	330.33±284.02	1.00561	0.291134		308.33±288.35	0.938638	35.50±16.35	0.10807	0.367087
	Microbacterium	426.50±412.61	1.29837	40.33±28.21	0.122784	0.372437		417.50±414.30	1.27097	49.33±27.40	0.150182	0.396064
	Pseudomonas	851.17±447.74	2.59115	1377.17±632.13	4.19242	0.512525		939.00±562.81	2.85853	1289.33±546.52	3.92503	0.664703
Stem	Streptococcus	68.67±37.16	0.575867	250.17±42.52	0.394736	0.464772		771.33±353.93	0.209037	1334.83±240.29	0.761566	0.009**
	f__lachnospiraceae	74.83±27.70	0.510416	212.17±57.37	0.363278	0.536833		939.00±562.81	0.22781	1289.33±546.52	0.645885	0.0565233
	f__bacteroidales_S24-7_group	148.00±51.46	0.815854	363.83±103.11	0.742285	0.860192		1997.17±1025.35	0.450546	10.67±6.69	1.10759	0.0905793
	Stenotrophomonas	190.17±39.27	0.435325	112.33±26.57	0.485555	0.762666		420.00±232.39	0.578912	1450.67±672.96	0.341969	0.131706
	Blautia	86.50±57.76	0.461709	212.33±54.55	0.44801	0.9606		83.83±26.40	0.263326	1068.17±236.63	0.646392	0.144288
	Faecalibacterium	126.67±84.67	0.509909	280.67±90.33	0.730108	0.593128		4625.17±1523.65	0.385603	346.00±83.83	0.854415	0.241916
	Staphylococcus	62.83±37.89	0.350087	491.33±368.30	1.33693	0.414418		466.83±321.35	0.191279	0.00±0.00	1.49573	0.274028
	Alkaliflexus	216.17±31.31	1.32982	418.17±171.98	0.601236	0.189576		12.33±11.54	0.658062	553.50±50.49	1.273	0.274736
	f__alcaligenaceae	1230.67±222.24	3.18883	947.17±148.29	3.441	0.773869		308.33±288.35	3.74644	35.50±16.35	2.8834	0.313585
	Prevotella_9	518.67±203.87	2.94885	939.67±341.46	1.49066	0.24871		13.17±7.88	1.57894	888.83±471.55	2.86056	0.314682
	Ralstonia	2495.17±794.09	8.86836	3398.00±369.12	9.07181	0.943571		480.83±201.52	7.59587	2228.17±1060.42	10.3443	0.326833
	Modestobacter	920.50±840.41	2.82606	58.00±43.15	0.152719	0.320375		91.17±61.31	2.80222	283.50±70.55	0.176565	0.329547
	Sphingomonas	579.50±493.31	1.84227	78.17±27.43	0.159822	0.284364		40.33±22.95	1.76413	512.67±316.46	0.237958	0.334167
	f__geodermatophilaceae	1087.50±1071.53	3.29386	15.67±8.76	0.0644363	0.346001		417.50±414.30	3.3106	49.33±27.40	0.047693	0.340779
	c__acidobacteria	256.50±71.82	0.699159	163.33±64.53	0.578912	0.701606		9688.50±3028.53	0.780846	3348.50±1095.51	0.497225	0.357306
	Burkholderia-Paraburkholderia	928.17±119.02	2.94935	1159.00±219.77	3.40447	0.572227		776.17±231.49	2.82556	6676.50±1715.24	3.52827	0.377439
	Chryseobacterium	203.67±150.14	0.477945	65.67±29.66	0.341969	0.783858		36.17±10.05	0.620009	468.67±137.51	0.199905	0.388417
	Prevotellaceae_NK3B31_group	261.67±116.04	0.70271	144.67±78.14	0.534263	0.708152		449.50±109.50	0.796574	190.17±106.51	0.440399	0.422509
	Pseudomonas	1087.00±237.28	4.90933	1443.67±360.73	2.79461	0.104013		210.00±96.58	3.30908	488.00±140.29	4.39486	0.428043
	Methylobacterium	90.00±46.77	0.458664	154.67±69.84	0.286158	0.518286		363.00±160.41	0.273981	0.67±0.67	0.470841	0.459477
	Escherichia-Shigella	239.33±20.65	0.742285	287.50±66.30	0.861518	0.588155		973.83±259.32	0.728586	133.83±83.50	0.875217	0.50372
	Thauera	536.83±119.66	2.76924	806.50±388.30	1.32018	0.246773		678.33±225.59	1.63425	1971.17±1135.60	2.45517	0.521903
	Brevundimonas	208.50±103.68	0.529696	150.67±22.93	0.56369	0.919467		375.00±92.48	0.634723	16.00±7.20	0.458664	0.597948
	Streptomyces	325.33±165.08	0.162359	251.50±91.51	1.59366	0.00266715		489.33±389.35	0.99039	12.00±7.66	0.765625	0.703872
	Lactobacillus	114.00±40.46	0.482511	135.00±47.04	0.275503	0.272713		43.50±16.57	0.347043	1107.17±390.47	0.410971	0.742039
	Massilia	253.00±132.91	0.55608	199.00±91.24	0.819913	0.599424		586.00±188.16	0.770191	97.00±60.77	0.605802	0.74458
	Rhodococcus	14035.83±1713.07	38.1422	13639.67±1271.30	46.1085	0.213627		1351.67±742.43	42.7283	168.00±46.93	41.5223	0.856385
	Bacteroides	252.83±116.87	0.715902	277.00±80.35	0.897034	0.681504		738.50±153.92	0.769684	19.67±11.55	0.843252	0.868099
	Prevotella_1	128.00±64.87	0.352116	117.33±63.75	0.394736	0.880672		319.50±131.38	0.389662	70.00±20.39	0.35719	0.908963
	f__ML635J-40_aquatic_group	144.00±59.96	0.698651	136.83±81.40	0.156271	0.0598653		602.50±302.47	0.43837	19.00±18.60	0.416553	0.944887
	Values represent average number of reads (± standard error) and relative read abundances (%) of three biologically independent poplars after normalization to the minimum sample sequence number at Genus level. Normal distributions and homoscedasticity of variances of the data were checked with the Kolmogorov-Smirnov test and was analysed using either Bartlett’s test. Significant differences in the…
