# Supplementary material for: Endophytic Communities of Transgenic Poplar Were Determined by the Environment and Niche Rather Than by Transgenic Events
Source: Front Microbiol. 2019 Mar 26;10:588. doi: 10.3389/fmicb.2019.00588 (PMC6445066; doi:10.3389/fmicb.2019.00588)
Supplement: Supplementary file 5 [file Table_5.xlsx]

## Sheet: Sheet1
Supplementary Table 5. Relative abundances of fungi in class level.
	DAR		DBR		QAR		QBR		DAS		DBS		QAS		QBS		Plant Compartment effect	Genetic Modification effect	Plant Location effect
Class	Reads ± SE	%	Reads ± SE	%	Reads ± SE	%	Reads ± SE	%	Reads ± SE	%	Reads ± SE	%	Reads ± SE	%	Reads ± SE	%	p	p	p
dothideomycetes	1143.33±844.47	9.92908	270.67±177.69	2.35056	54.67±45.17	0.474743	93.33±36.40	0.810537	11343.67±84.11	98.5121	11320.00±179.55	98.3066	11480.00±18.15	99.696	11257.00±248.01	97.7594	<0.001**	0.261	0.216
dgaricomycetes	623.00±494.52	5.41033	2927.67±998.56	25.4248	5806.33±1597.81	50.4241	6911.67±3143.54	60.0232	0.33±0.33	0.00289477	3.00±2.08	0.026053	1.00±1.00	0.00868432	2.00±1.53	0.0173686	0.001**	0.402	0.032*
unclassified_p__ascomycota	3304.00±99.65	28.693	6154.33±89.33	53.4462	79.33±77.34	0.688956	9.00 ±6.24	0.0781589	0	0	8.33±3.53	0.0723694	1.33±1.33	0.0115791	0.33±0.33	0.00289477	0.001**	0.254	0.001**
leotiomycetes	205.67±113.22	1.78608	351.00±93.18	3.0482	4757.33±2124.96	41.3142	749.67±573.05	6.51035	0	0	7.00±6.51	0.0607903	1.33±0.88	0.0115791	0	0	0.040*	0.177	0.088
sordariomycetes	2706.67±1461.82	23.5056	766.00±110.59	6.65219	334.33±318.86	2.90346	297.00±230.18	2.57924	10.00±8.02	0.0868432	99.67±96.18	0.865538	8.00±6.11	0.0694746	13.33±6.33	0.115791	0.028*	0.274	0.096
eurotiomycetes	2611.33±1568.63	22.6777	978.67±706.83	8.49906	272.33±204.26	2.36503	18.00±12.50	0.156318	14.00±14.00	0.121581	21.33±20.34	0.185266	8.00±6.51	0.0694746	236.00±233.50	2.0495	0.068	0.387	0.113
tremellomycetes	4.00±3.51	0.0347373	4.33±3.38	0.0376321	202.67±178.74	1.76002	3406.00±3182.93	29.5788	0	0	15.00±13.53	0.130265	3.67±3.67	0.0318425	0	0	0.276	0.329	0.277
pezizomycetes	854.00±633.02	7.41641	48.33±34.64	0.419742	0	0	0	0	2.00±2.00	0.0173686	1.00±1.00	0.00868432	0.33±0.33	0.00289477	0	0	0.2	0.248	0.197
taphrinomycetes	0	0	0	0	0	0	0	0	79.00±40.67	0.686062	10.67±10.67	0.0926328	0	0	0	0	0.089	0.188	0.089
cystobasidiomycetes	0	0	0	0	0	0	0	0	60.33±60.33	0.523954	0	0	0.33±0.33	0.00289477	0	0	0.326	0.326	0.332
wallemiomycetes	50.33±50.33	0.437111	0	0	0	0	0	0	0	0	0	0	0	0	0	0	0.329	0.329	0.329
norank_p__zygomycota	0	0	3.67±2.73	0.0318425	3.67± 3.18	0.0318425	29.67±27.20	0.257635	0	0	7.00±6.51	0.0607903	0.67±0.33	0.00578955	0	0	0.308	0.214	0.416
norank_p__basidiomycota	10.00±6.81	0.0868432	0.33±0.33	0.00289477	0	0	0.33±0.33	0.00289477	0.33±0.33	0.00289477	17.00±16.01	0.147634	1.00±1.00	0.00868432	0.67±0.67	0.00578955	0.645	0.698	0.185
norank_p__ascomycota	1.00±1.00	0.00868432	0	0	2.33±1.86	0.0202634	0.33±0.33	0.00289477	0	0	0	0	7.67±7.67	0.0665798	5.67 ±5.67	0.0492112	0.303	0.591	0.117
agaricostilbomycetes	0	0	9.33±9.33	0.0810537	0	0	0	0	1.67±1.67	0.0144739	1.00±1.00	0.00868432	0	0	0	0	0.487	0.368	0.217
saccharomycetes	0	0	0.67±0.33	0.00578955	0	0	0	0	1.33±1.33	0.0115791	2.67±1.76	0.0231582	1.67±1.67	0.0144739	0	0	0.08	0.903	0.282
orbiliomycetes	1.67±1.67	0.0144739	0	0	1.67±1.67	0.0144739	0	0	0	0	0	0	0	0	0	0	0.152	0.152	1
microbotryomycetes	0	0	0	0	0	0	0	0	2.00±2.00	0.0173686	1.33±0.88	0.0115791	0	0	0	0	0.13	0.755	0.13
glomeromycetes	0	0	0	0	0.33±0.33	0.00289477	0	0	0	0	0	0	0	0	0	0	0.329	0.329	0.329
exobasidiomycetes	0	0	0	0	0	0	0	0	0.33±0.33	0.00289477	0	0	0	0	0	0	0.329	0.329	0.329
Values represent average number of reads (± standard error) and relative read abundances (%) of three biologically independent poplars after normalization to the minimum sample sequence number at class level. Normal distributions and homoscedasticity of variances of the data were checked with the Kolmogorov-Smirnov test and was analyzed using either Bartlett’s test. Significant differences in the…
