# Supplementary material for: Endophytic Communities of Transgenic Poplar Were Determined by the Environment and Niche Rather Than by Transgenic Events
Source: Front Microbiol. 2019 Mar 26;10:588. doi: 10.3389/fmicb.2019.00588 (PMC6445066; doi:10.3389/fmicb.2019.00588)
Supplement: Supplementary file 6 [file Table_6.xlsx]

## Sheet: Sheet1
Supplementary Table 6. Plant compartment effect on the individual fungal genus.
		Genetic Modification effect						Plant Compartment effect
		A		B		p		R		S		p
	Genus or higher	Reads ± SE	%	Reads ± SE	%			Reads ± SE	%	Reads ± SE	%
Daqing	p__ascomycota	1652.00±740.14	14.3465	3081.33±1374.87	26.7593	0.381526		4729.17±640.16	41.0696	4.17±2.44	0.0361847	<0.001**
	Endosporium	1986.50±1383.63	17.2514	3931.00±1903.23	34.1381	0.427863		0.00±0.00	0	5917.50±1553.43	51.3895	0.003**
	f__thelephoraceae	140.67±102.58	1.2216	344.83±166.81	2.99464	0.321695		485.50±137.65	4.21624	0.00±0.00	0	0.005**
	o__pleosporales	3755.33±1892.90	32.6125	1697.50±1080.84	14.7416	0.367385		143.67±65.16	1.24765	5309.17±1581.86	46.1065	0.009**
	c__leotiomycetes	54.50±37.88	0.473296	137.83±75.11	1.19699	0.345219		192.17±63.91	1.66884	0.17±0.17	0.00144739	0.013*
	Fusarium	853.67±532.47	7.41352	134.00±81.15	1.1637	0.211111		974.17±499.44	8.45998	13.50±12.90	0.117238	0.0834177
	Ilyonectria	15.33±13.80	0.13316	63.83±44.17	0.554349	0.31926		79.17±41.83	0.687509	0.00±0.00	0	0.0876893
	Trichoderma	400.17±376.45	3.47518	160.33±105.55	1.39239	0.553288		559.33±357.01	4.85743	1.17±1.17	0.0101317	0.149011
	o__trechisporales	0.17±0.17	0.00144739	1.17±0.65	0.0101317	0.169257		0.17±0.17	0.00144739	1.17±0.65	0.0101317	0.169257
	Tricholoma	131.83±131.03	1.14488	511.00±486.60	4.43769	0.469141		642.83±476.44	5.58257	0.00±0.00	0	0.207018
	Geopora	427.00±341.48	3.70821	24.17±18.89	0.209871	0.266121		451.17±335.91	3.91808	0.00±0.00	0	0.208926
	Leptosphaeria	472.50±392.48	4.10334	89.67±61.52	0.778694	0.357945		528.00±383.31	4.58532	34.17±34.17	0.296714	0.228347
	Exophiala	891.67±887.67	7.74352	145.33±95.15	1.26212	0.422687		1037.00±863.24	9.00564	0.00±0.00	0	0.257317
	f__herpotrichiellaceae	12.83±12.43	0.111449	170.17±165.02	1.47778	0.36416		183.00±162.83	1.58923	0.00±0.00	0	0.287318
	Penicillium	8.83±7.49	0.0767115	161.17±158.18	1.39962	0.358739		170.00±156.54	1.47634	0.00±0.00	0	0.302982
	Paxillus	36.00±31.09	0.312636	577.83±577.63	5.01809	0.370999		613.83±571.23	5.33073	0.00±0.00	0	0.307808
	Humicola	0.00±0.00	0	1.00±1.00	0.00868432	0.340893		1.00±1.00	0.00868432	0.00±0.00	0	0.340893
	Phialocephala	0.00±0.00	0	0.83±0.83	0.00723694	0.340893		0.00±0.00	0	0.83±0.83	0.00723694	0.340893
	Talaromyces	386.17±381.38	3.3536	4.50±3.59	0.0390795	0.340564		386.00±381.41	3.35215	4.67±3.60	0.0405268	0.341007
	Guehomyces	0.33±0.33	0.00289477	4.50±3.14	0.0390795	0.216193		1.00±0.45	0.00868432	3.83±3.27	0.0332899	0.410769
	c__sordariomycetes	38.50±33.04	0.334347	11.83±10.84	0.102765	0.460932		39.17±32.89	0.340136	11.17±10.97	0.096975	0.438134
	Cryptococcus	1.67±1.48	0.0144739	5.17±3.67	0.044869	0.397399		3.17±1.85	0.0275004	3.67±3.67	0.0318425	0.905527
Qiqihar	Endosporium	5694.00±2546.59	49.4485	4486.67±2299.18	38.9637	0.732219		0.00±0.00	0	10180.67±1246.01	88.4122	<0.001**
	Lachnum	96.33±48.90	0.83659	17.67±17.47	0.153423	0.160718		114.00±44.89	0.990013	0.00±0.00	0	0.029*
	Penicillium	1.17±0.79	0.0101317	1.33±0.99	0.0115791	0.897962		2.50±0.99	0.0217108	0.00±0.00	0	0.030*
	Athelopsis	1123.83±735.77	9.75973	898.00±759.33	7.79852	0.83516		2021.83±845.14	17.5583	0.00±0.00	0	0.038*
	c__sordariomycetes	0.83±0.65	0.00723694	0.50±0.34	0.00434216	0.661086		0.00±0.00	0	1.33±0.61	0.0115791	0.0552348
	c__leotiomycetes	1.00±0.63	0.00868432	0.83±0.83	0.00723694	0.876594		1.83±0.87	0.0159213	0.00±0.00	0	0.061927
	Phialocephala	2258.33±1408.08	19.6121	355.50±288.07	3.08728	0.214987		2613.83±1320.81	22.6994	0.00±0.00	0	0.0760041
	c__agaricomycetes	746.00±725.78	6.47851	1244.83±1047.07	10.8105	0.703608		1990.50±1118.89	17.2861	0.33±0.33	0.00289477	0.105651
	o__trechisporales	743.50±426.49	6.4568	1199.83±1181.13	10.4197	0.723878		1943.33±1104.59	16.8765	0.00±0.00	0	0.109023
	Guehomyces	95.17±88.64	0.826458	65.83±60.93	0.571718	0.790627		161.00±95.20	1.39818	0.00±0.00	0	0.121695
	Clavulina	96.67±68.08	0.839485	0.00±0.00	0	0.186051		96.67±68.08	0.839485	0.00±0.00	0	0.186051
	Tomentella	49.17±39.02	0.426979	1.83±1.64	0.0159213	0.253407		50.83±38.64	0.441453	0.17±0.17	0.00144739	0.219045
	p__ascomycota	40.33±38.74	0.350268	4.67±3.40	0.0405268	0.380677		44.17±38.10	0.383558	0.83±0.65	0.00723694	0.281955
	Ilyonectria	151.33±151.33	1.31423	16.17±15.38	0.140397	0.395093		167.50±148.86	1.45462	0.00±0.00	0	0.286782
	Humicola	5.83±4.90	0.0506586	123.83±122.44	1.07541	0.358255		129.67±121.35	1.12607	0.00±0.00	0	0.310389
	Cryptococcus	4.67±1.96	0.0405268	173.33±165.43	1.50528	0.332009		176.50±164.78	1.53278	1.50±1.50	0.0130265	0.313217
	Trichoderma	3.67±3.67	0.0318425	0.17±0.17	0.00144739	0.362787		3.83±3.64	0.0332899	0.00±0.00	0	0.316691
	Sarcinomyces	3.50±3.30	0.0303951	116.33±116.33	1.01028	0.355149		0.00±0.00	0	119.83±115.68	1.04067	0.324641
	Exophiala	99.33±98.93	0.862643	1.50±1.02	0.0130265	0.346071		100.83±98.64	0.875669	0.00±0.00	0	0.330751
	c__tremellomycetes	3.00±1.90	0.026053	1463.83±1460.23	12.7124	0.340705		1466.83±1459.63	12.7385	0.00±0.00	0	0.338626
	f__thelephoraceae	0.50±0.34	0.00434216	109.67±109.47	0.952381	0.34216		110.00±109.40	0.955276	0.17±0.17	0.00144739	0.339074
	f__mycenaceae	136.83±136.83	1.18831	0.00±0.00	0	0.340893		136.83±136.83	1.18831	0.00±0.00	0	0.340893
	o__pleosporales	28.17±11.41	0.244608	1173.67±1118.04	10.1925	0.329741		44.33±22.01	0.385005	1157.50±1121.14	10.0521	0.344272
	Leptosphaeria	22.50±14.40	0.195397	0.17±0.17	0.00144739	0.151951		12.83±12.63	0.111449	9.83±9.83	0.0853959	0.855108
	Fusarium	2.83±2.83	0.0246056	3.67±2.35	0.0318425	0.825391		3.33±2.75	0.0289477	3.17±2.46	0.0275004	0.96485
	Values represent average number of reads (± standard error) and relative read abundances (%) of three biologically independent poplars after normalization to the minimum sample sequence number at Genus level. Normal distributions and homoscedasticity of variances of the data were checked with the Kolmogorov-Smirnov test and was analysed using either Bartlett’s test. Significant differences in the…
