# Supplementary material for: Endophytic Communities of Transgenic Poplar Were Determined by the Environment and Niche Rather Than by Transgenic Events
Source: Front Microbiol. 2019 Mar 26;10:588. doi: 10.3389/fmicb.2019.00588 (PMC6445066; doi:10.3389/fmicb.2019.00588)
Supplement: Supplementary file 7 [file Table_7.xlsx]

## Sheet: Sheet1
Supplementary Table 7. Plant location effect on the individual fungal genus.
		Genetic Modification effect						Plant Location effect
		A		B		p		D		Q		p
	Genus or higher	Reads ± SE	%	Reads ± SE	%			Reads ± SE	%	Reads ± SE	%
Root	p__ascomycota	1691.67±723.26	14.691	3081.67±1374.72	26.7622	0.391908		4729.17±640.16	41.0696	44.17±38.10	0.0058185	＜0.001**
	c__leotiomycetes	55.50±37.59	0.48198	138.50±74.87	1.20278	0.345188		192.17±63.91	1.66884	1.83±0.87	0.0108554	0.014*
	Lachnum	96.33±48.90	0.83659	17.67±17.47	0.153423	0.160718		0.00±0.00	0	114.00±44.89	8.64455	0.029*
	Athelopsis	1123.83±735.77	9.75973	898.00±759.33	7.79852	0.83516		0.00±0.00	0	2021.83±845.14	44.2061	0.038*
	f__thelephoraceae	141.00±102.49	1.22449	454.50±157.11	3.94703	0.125619		485.50±137.65	4.21624	110.00±109.40	0.594182	0.0584645
	Phialocephala	2258.33±1408.08	19.6121	355.50±288.07	3.08728	0.214987		0.00±0.00	0	2613.83±1320.81	0.419713	0.0760041
	Fusarium	856.33±531.62	7.43668	121.17±83.89	1.05225	0.201877		974.17±499.44	8.45998	3.33±2.75	0.495007	0.0805723
	c__agaricomycetes	745.67±725.85	6.47561	1244.83±1047.07	10.8105	0.70343		0.00±0.00	0	1990.50±1118.89	0	0.1056
	o__trechisporales	743.50±426.49	6.4568	1200.00±1181.09	10.4212	0.723775		0.17±0.17	0.00144739	1943.33±1104.59	0	0.10905
	Cladophialophora	27.17±19.18	0.235924	6.67±4.59	0.0578955	0.323026		1.50±1.15	0.0130265	32.33±18.29	0.195397	0.123378
	Guehomyces	95.50±88.57	0.829353	66.50±60.79	0.577508	0.792682		1.00±0.45	0.00868432	161.00±95.20	11.3497	0.123764
	Trichoderma	403.83±375.69	3.50702	159.33±105.84	1.3837	0.545076		559.33±357.01	4.85743	3.83±3.64	0.22145	0.150783
	o__pleosporales	124.83±68.28	1.08409	63.17±25.96	0.54856	0.41832		143.67±65.16	1.24765	44.33±22.01	6.36926	0.179244
	Clavulina	96.67±68.08	0.839485	0.00±0.00	0	0.186051		0.00±0.00	0	96.67±68.08	0.478333	0.186051
	Tricholoma	131.83±131.03	1.14488	511.00±486.60	4.43769	0.469141		642.83±476.44	5.58257	0.00±0.00	0.0983934	0.207018
	Leptosphaeria	451.00±395.99	3.91663	89.83±61.47	0.780142	0.388633		528.00±383.31	4.58532	12.83±12.63	8.4383	0.208877
	Geopora	427.00±341.48	3.70821	24.17±18.89	0.209871	0.266121		451.17±335.91	3.91808	0.00±0.00	8.77898	0.208926
	Tomentella	49.17±39.02	0.426979	1.67±1.67	0.0144739	0.25186		0.00±0.00	0	50.83±38.64	0	0.217642
	Tetracladium	6.00±3.50	0.0521059	32.33±30.38	0.280793	0.409317		38.33±29.28	0.332899	0.00±0.00	0.437864	0.219781
	c__sordariomycetes	38.50±33.04	0.334347	0.67±0.49	0.00578955	0.278951		39.17±32.89	0.340136	0.00±0.00	0.563005	0.261246
	f__herpotrichiellaceae	12.83±12.43	0.111449	170.17±165.02	1.47778	0.36416		183.00±162.83	1.58923	0.00±0.00	0.772905	0.287318
	Exophiala	991.00±873.11	8.60617	146.83±94.70	1.27515	0.35911		1037.00±863.24	9.00564	100.83±98.64	0.00798958	0.306574
	Paxillus	36.00±31.09	0.312636	577.83±577.63	5.01809	0.370999		613.83±571.23	5.33073	0.00±0.00	0.699088	0.307808
	Penicillium	10.00±7.26	0.0868432	162.50±157.91	1.4112	0.357423		170.00±156.54	1.47634	2.50±0.99	0.0166479	0.309781
	Humicola	5.83±4.90	0.0506586	124.83±122.24	1.08409	0.353626		1.00±1.00	0.00868432	129.67±121.35	0.0282241	0.313959
	Cryptococcus	4.83±1.89	0.0419742	174.83±165.13	1.51831	0.327523		3.17±1.85	0.0275004	176.50±164.78	5.21858	0.317623
	Talaromyces	385.17±381.58	3.34491	0.83±0.83	0.00723694	0.337579		386.00±381.41	3.35215	0.00±0.00	0	0.335383
	c__tremellomycetes	3.00±1.90	0.026053	1463.83±1460.23	12.7124	0.340705		0.00±0.00	0	1466.83±1459.63	0	0.338626
	f__mycenaceae	136.83±136.83	1.18831	0.00±0.00	0	0.340893		0.00±0.00	0	136.83±136.83	0.520365	0.340893
	Ilyonectria	166.67±148.88	1.44739	80.00±42.13	0.694746	0.587707		79.17±41.83	0.687509	167.50±148.86	0.727312	0.58043
Stem	f__norank_o__pleosporales	3658.67±1928.45	31.773	2808.00±1300.61	24.3856	0.722197		5309.17±1581.86	46.1065	1157.50±1121.14	10.0521	0.0579107
	Endosporium	7680.50±1968.53	66.7	8417.67±1361.51	73.1018	0.764411		5917.50±1553.43	51.3895	10180.67±1246.01	88.4122	0.057958
	Taphrina	39.50±25.36	0.343031	5.33±5.33	0.0463164	0.216692		44.83±24.23	0.389347	0.00±0.00	0	0.0939957
	f__sporormiaceae	0.50±0.50	0.00434216	3.50±2.63	0.0303951	0.288636		4.00±2.54	0.0347373	0.00±0.00	0	0.146802
	Knufia	3.83±3.83	0.0332899	2.83±2.83	0.0246056	0.838048		0.00±0.00	0	6.67±4.29	0.0578955	0.150972
	Mycosphaerella	3.17±2.97	0.0275004	1.67±1.28	0.0144739	0.652914		4.50±2.99	0.0390795	0.33±0.21	0.00289477	0.194133
	p__ascomycota	0.67±0.67	0.00578955	4.33±2.39	0.0376321	0.170231		4.17±2.44	0.0361847	0.83±0.65	0.00723694	0.216651
	Talaromyces	1.00±1.00	0.00868432	3.67±3.67	0.0318425	0.498903		4.67±3.60	0.0405268	0.00±0.00	0	0.224284
	Aspergillus	3.83±3.64	0.0332899	6.33±4.04	0.0550007	0.655366		8.33±4.99	0.0723694	1.83±1.01	0.0159213	0.230709
	Monographella	2.00±1.03	0.0173686	3.50±2.92	0.0303951	0.638438		4.50±2.85	0.0390795	1.00±0.68	0.00868432	0.25979
	Guehomyces	0.00±0.00	0	3.83±3.27	0.0332899	0.26829		3.83±3.27	0.0332899	0.00±0.00	0	0.26829
	f__mycosphaerellaceae	10.50±10.50	0.0911854	1.17±0.98	0.0101317	0.396917		11.67±10.31	0.101317	0.00±0.00	0	0.284246
	Gibberella	0.00±0.00	0	4.00±3.80	0.0347373	0.317704		4.00±3.80	0.0347373	0.00±0.00	0	0.317704
	Sarcinomyces	3.50±3.30	0.0303951	116.33±116.33	1.01028	0.355149		0.00±0.00	0	119.83±115.68	1.04067	0.324641
	f__apiosporaceae	0.00±0.00	0	2.83±2.83	0.0246056	0.340893		2.83±2.83	0.0246056	0.00±0.00	0	0.340893
	o__pleosporales	0.00±0.00	0	4.67±4.67	0.0405268	0.340893		0.00±0.00	0	4.67±4.67	0.0405268	0.340893
	Cochliobolus	0.00±0.00	0	5.00±5.00	0.0434216	0.340893		5.00±5.00	0.0434216	0.00±0.00	0	0.340893
	f__xylariaceae	3.33±3.33	0.0289477	0.00±0.00	0	0.340893		3.33±3.33	0.0289477	0.00±0.00	0	0.340893
	Erythrobasidium	30.33±30.13	0.263425	0.00±0.00	0	0.337852		30.17±30.17	0.261977	0.17±0.17	0.00144739	0.343453
	f__dothioraceae	0.67±0.67	0.00578955	26.17±23.40	0.22724	0.301631		24.83±23.65	0.215661	2.00±1.37	0.0173686	0.357778
	Mortierella	0.33±0.21	0.00289477	3.50±3.30	0.0303951	0.361382		3.50±3.30	0.0303951	0.33±0.21	0.00289477	0.361382
	Malassezia	0.67±0.49	0.00578955	6.67±5.88	0.0578955	0.333231		6.50±5.91	0.0564481	0.83±0.54	0.00723694	0.36211
	f__lasiosphaeriaceae	0.00±0.00	0	6.17±5.58	0.0535533	0.294672		5.67±5.67	0.0492112	0.50±0.34	0.00434216	0.384175
	c__sordariomycetes	0.83±0.65	0.00723694	11.67±10.87	0.101317	0.343323		11.17±10.97	0.096975	1.33±0.61	0.0115791	0.391743
	Cyphellophora	2.67±2.29	0.0231582	0.00±0.00	0	0.271271		2.33±2.33	0.0202634	0.33±0.33	0.00289477	0.415993
	Chaetomium	0.50±0.34	0.00434216	3.00±3.00	0.026053	0.426998		3.00±3.00	0.026053	0.50±0.34	0.00434216	0.426998
	Fusarium	0.17±0.17	0.00144739	16.50±12.51	0.143291	0.220979		13.50±12.90	0.117238	3.17±2.46	0.0275004	0.449719
	Leptosphaeria	44.00±33.61	0.38211	0.00±0.00	0	0.219778		34.17±34.17	0.296714	9.83±9.83	0.0853959	0.509264
	Cryptococcus	1.50±1.50	0.0130265	3.67±3.67	0.0318425	0.59643		3.67±3.67	0.0318425	1.50±1.50	0.0130265	0.59643
	Alternaria	10.83±8.87	0.0940802	16.50±12.72	0.143291	0.72241		17.00±12.60	0.147634	10.33±8.97	0.089738	0.675604
	Values represent average number of reads (± standard error) and relative read abundances (%) of three biologically independent poplars after normalization to the minimum sample sequence number at Genus level. Normal distributions and homoscedasticity of variances of the data were checked with the Kolmogorov-Smirnov test and was analysed using either Bartlett’s test. Significant differences in the…
