# Supplementary material for: Endophytic Communities of Transgenic Poplar Were Determined by the Environment and Niche Rather Than by Transgenic Events
Source: Front Microbiol. 2019 Mar 26;10:588. doi: 10.3389/fmicb.2019.00588 (PMC6445066; doi:10.3389/fmicb.2019.00588)
Supplement: Supplementary file 8 [file Table_8.xlsx]

## Sheet: Sheet1
Supplementary Table 8. Top operational taxonomic units (OTU) members of the bacterial microbiome.
	DAR		DBR		QAR		QBR		DAS		DBS		QAS		QBS		Plant Compartment effect	Genetic Modification effect	Plant Location effect
Genus or higher	Reads ± SE	%	Reads ± SE	%	Reads ± SE	%	Reads ± SE	%	Reads ± SE	%	Reads ± SE	%	Reads ± SE	%	Reads ± SE	%	p	p	p
Streptomyces	9854.33±5046.75	29.9989	0	0	0.33±0.33	0.00101474	15.33±15.33	0.0466782	0	0	0	0	0	0	0	0	0.133	0.135	0.135
Rhizobium	5119.67±3230.58	15.5855	1.00±1.00	0.00304423	0	0	0	0	0	0	0	0	20.00±20.00	0.0608847	0.33±0.33	0.00101474	0.182	0.179	0.182
Mesorhizobium	1546.67±1420.65	4.70841	0	0	0	0	0	0	0	0	0	0	7.00±7.00	0.0213096	0	0	0.3	0.296	0.3
Variovorax	1284.00±485.64	3.90879	5.00±5.00	0.0152212	0	0	0	0	0	0	0	0	0	0	0	0	0.088	0.091	0.088
Microbacterium	823.00±821.00	2.5054	3208.33±1796.03	9.76691	8.00±8.00	0.0243539	13.33±12.35	0.0405898	0	0	26.33±26.33	0.0801648	0	0	0	0	0.08	0.281	0.079
Bosea	794.00±239.28	2.41712	0	0	39.33±39.33	0.11974	15.33±7.75	0.0466782	23.00±23.00	0.0700174	25.67±25.17	0.0781353	0	0	0	0	0.063	0.058	0.066
Pseudomonas	788.00±787.50	2.39886	2.33±2.33	0.00710321	0	0	1.33±1.33	0.00405898	0	0	0	0	0	0	0	0	0.327	0.331	0.328
Actinophytocola	786.00±751.01	2.39277	0	0	2.67±2.67	0.00811795	20.67±20.67	0.0629141	0	0	0	0	0	0	0	0	0.298	0.323	0.326
Promicromonospora	585.67±547.83	1.78291	0.67±0.67	0.00202949	0	0	0	0	0	0	0	0	0	0	0	0	0.304	0.305	0.304
Phyllobacterium	386.00±294.82	1.17507	1179.67±662.76	3.59118	70.00±34.53	0.213096	162.00±95.62	0.493166	0	0	23.33±23.33	0.0710321	0	0	11.33±11.33	0.0345013	0.034*	0.25	0.098
Variibacter	352.00±205.00	1.07157	238.33±43.98	0.725542	1123.00±330.55	3.41867	1068.67±285.85	3.25327	88.67±48.48	0.269922	125.33±25.67	0.381544	241.33±68.04	0.734675	230.00±36.75	0.700174	0.001**	0.793	0.002**
Pseudonocardia	45.33±30.59	0.138005	1119.33±234.01	3.40751	5257.00±2720.95	16.0035	7932.33±2247.52	24.1479	12032.00±2843.27	36.6282	14953.67±1785.20	45.5224	12302.33±2556.24	37.4512	13908.00±531.15	42.3392	<0.001**	0.166	0.065
Frigoribacterium	17.00±16.50	0.051752	663.67±64.64	2.02036	60.00±10.58	0.182654	207.67±171.17	0.632186	17.67±17.17	0.0537814	93.67±52.45	0.285143	46.67±30.12	0.142064	50.33±25.89	0.153226	0.023*	0.008**	0.169
rhizobiales	6.67±6.67	0.0202949	443.67±167.29	1.35062	2968.67±2061.36	9.03731	307.67±67.54	0.936609	16.33±16.33	0.0497225	26.67±26.67	0.0811795	16.00±16.00	0.0487077	40.67±11.14	0.123799	0.122	0.341	0.22
Dyadobacter	5.67±5.67	0.0172507	1.67±0.67	0.00507372	19.00±3.79	0.0578404	107.67±61.74	0.327762	1006.67±977.81	3.06453	16.00±14.53	0.0487077	53.00±38.14	0.161344	0	0	0.353	0.344	0.401
Kineosporia	1.67±1.67	0.00507372	713.67±441.92	2.17257	164.67±135.98	0.501284	70.33±31.67	0.214111	0	0	5.33±5.33	0.0162359	0	0	0	0	0.082	0.242	0.358
Microbispora	1.33±1.33	0.00405898	0	0	0.33±0.33	0.00101474	18.67±18.67	0.0568257	626.67±202.86	1.90772	447.00±149.59	1.36077	1192.67±775.82	3.63075	420.33±53.57	1.27959	0.003**	0.253	0.491
Actinoplanes	0.67±0.67	0.00202949	10.67±1.33	0.0324718	243.00±201.81	0.739749	602.67±534.26	1.83466	204.67±102.51	0.623053	202.67±202.67	0.616964	133.33±35.26	0.405898	153.67±28.85	0.467797	0.791	0.53	0.253
Nordella	0	0	123.33±36.38	0.375455	929.33±435.55	2.82911	1207.00±266.46	3.67439	2802.00±1438.75	8.52994	2188.33±994.38	6.6618	3024.33±593.10	9.20677	3771.67±435.70	11.4818	<0.001**	0.771	0.048*
rikenellaceae	0	0	37.67±18.98	0.114666	277.33±102.31	0.844267	658.33±220.11	2.00412	1306.33±433.08	3.97678	1155.00±231.65	3.51609	788.67±263.58	2.40088	1105.67±123.88	3.36591	<0.001**	0.395	0.628
Roseococcus	0	0	4.00±2.31	0.0121769	0.33±0.33	0.00101474	31.33±12.03	0.095386	95.33±73.98	0.290217	30.33±25.50	0.0923417	134.67±63.00	0.409957	848.00±739.62	2.58151	0.167	0.372	0.251
bacteroidales	0	0	5.33±5.33	0.0162359	134.33±52.19	0.408942	116.67±62.67	0.35516	613.00±76.81	1.86611	629.67±35.03	1.91685	1180.33±123.03	3.59321	843.00±42.19	2.56629	<0.001**	0.176	<0.001**
Actinomadura	0	0	51.00±7.37	0.155256	584.00±240.50	1.77783	1799.00±1030.83	5.47657	956.00±325.63	2.91029	559.67±188.46	1.70376	1792.00±642.70	5.45527	731.33±229.92	2.22635	0.272	0.894	0.029*
DA111	0	0	1133.33±379.62	3.45013	21.33±20.34	0.0649436	81.00±44.64	0.246583	249.33±117.53	0.759029	504.00±296.84	1.53429	222.33±125.49	0.676834	534.33±190.70	1.62664	0.68	0.014*	0.132
Treponema_2	0	0	15.33±15.33	0.0466782	270.00±53.90	0.821943	251.00±65.52	0.764102	374.00±108.25	1.13854	445.33±111.73	1.3557	508.33±170.85	1.54748	465.67±36.22	1.4176	<0.001**	0.918	0.012*
Anaerotruncus	0	0	31.00±24.58	0.0943712	3.67±2.33	0.0111622	19.67±18.19	0.0598699	18.00±16.04	0.0547962	577.33±211.59	1.75754	82.00±42.03	0.249627	404.67±122.56	1.2319	0.003**	0.006**	0.704
ruminococcaceae	0	0	38.00±35.50	0.115681	8.00±8.00	0.0243539	18.00±9.17	0.0547962	2664.33±2456.84	8.11085	491.67±324.80	1.49675	1277.67±525.60	3.88951	392.67±132.24	1.19537	0.064	0.23	0.545
Cellulosilyticum	0	0	1.67±1.67	0.00507372	0	0	8.67±8.67	0.0263834	1828.00±1645.51	5.56486	13.00±13.00	0.039575	28.67±28.67	0.087268	87.33±87.33	0.265863	0.261	0.312	0.319
gemmatimonadaceae	0	0	683.00±241.07	2.07921	11.67±6.17	0.035516	27.67±23.78	0.0842238	0	0	24.00±12.34	0.0730616	1.00±1.00	0.00304423	37.00±20.07	0.112637	0.086	0.051	0.101
Paenibacillus	0	0	8285.00±3737.02	25.2215	4055.67±2198.09	12.3464	2446.00±855.34	7.44619	6.67±6.67	0.0202949	35.67±17.89	0.108578	0	0	16.33±16.33	0.0497225	0.011*	0.217	0.735
Coprostanoligenes	0	0	97.33±81.87	0.296305	317.67±154.21	0.967051	628.00±243.72	1.91178	0	0	0	0	44.00±44.00	0.133946	9.00±9.00	0.0273981	0.010**	0.294	0.017*
SM2D12	0	0	362.00±208.73	1.10201	1404.67±267.62	4.27613	2352.00±2048.78	7.16004	1.67±1.67	0.00507372	0	0	0	0	2.00±2.00	0.00608847	0.057	0.527	0.111
Turicibacter	0	0	6.00±2.52	0.0182654	948.67±453.94	2.88796	477.67±99.85	1.45413	0	0	0	0	0.33±0.33	0.00101474	0	0	0.018*	0.411	0.019*
Ilumatobacter	0	0	14.33±12.84	0.043634	502.67±461.30	1.53023	1275.00±865.94	3.8814	5.67±5.67	0.0172507	0	0	0	0	0	0	0.092	0.447	0.096
Prevotella_1	0	0	152.67±39.54	0.464753	623.00±322.27	1.89656	285.33±153.03	0.868621	0	0	0	0	0	0	0	0	0.015*	0.646	0.071
Methylobacterium	0	0	89.67±43.92	0.272966	1131.67±1034.73	3.44506	162.00±123.62	0.493166	0	0	0	0	0	0	0	0	0.201	0.41	0.263
env.OPS_17	0	0	721.67±199.92	2.19692	18.33±18.33	0.0558109	20.67±20.17	0.0629141	0	0	0	0	0	0	0	0	0.051	0.062	0.077
Total	22397.67±1246.51	68.1837	19440.33±3460.59	59.1809	21198.33±1005.13	64.5327	22408.67±1380.77	68.2172	24936.00±383.23	75.911	22599.67±1808.44	68.7986	23096.67±1556.13	70.3116	24063.33±933.96	73.2544
Values represent average number of reads (± standard error) and relative read abundances (%) of three biologically independent poplars after normalization to the minimum sample sequence number. Normal distributions and homoscedasticity of variances of the data were checked with the Kolmogorov-Smirnov test and was analyzed using either Bartlett’s test. Significant differences in the variance of pa…
