# Supplementary material for: Endophytic Communities of Transgenic Poplar Were Determined by the Environment and Niche Rather Than by Transgenic Events
Source: Front Microbiol. 2019 Mar 26;10:588. doi: 10.3389/fmicb.2019.00588 (PMC6445066; doi:10.3389/fmicb.2019.00588)
Supplement: Supplementary file 9 [file Table_9.xlsx]

## Sheet: Sheet1
Supplementary Table 9. Top operational taxonomic units (OTU) members of the fungal microbiome.
	DAR		DBR		QAR		QBR		DAS		DBS		QAS		QBS		Plant Compartment effect	Genetic Modification effect	Plant Location effect
Genus or higher	Reads ± SE	%	Reads ± SE	%	Reads ± SE	%	Reads ± SE	%	Reads ± SE	%	Reads ± SE	%	Reads ± SE	%	Reads ± SE	%	p	p	p
ascomycota	3227.33±135.43	28.0272	6076.33±117.85	52.7689	4.00±4.00	0.0347373	0	0	0	0	0	0	0	0	0	0	0.001**	0.242	0.001**
Exophiala	1777.00±1767.01	15.432	280.67±154.18	2.4374	195.33±194.33	1.69634	3.00±1.73	0.026053	0	0	0	0	0	0	0	0	0.21	0.344	0.298
Fusarium	1646.67±802.06	14.3002	165.67±129.94	1.4387	5.67±5.67	0.0492112	1.00±0.58	0.00868432	0.33±0.33	0.00289477	26.67±25.67	0.231582	0	0	6.33±4.48	0.0550007	0.092	0.166	0.086
Leptosphaeria	876.33±776.19	7.61036	174.33±99.41	1.51397	25.33±25.33	0.220003	0.33±0.33	0.00289477	68.33±68.33	0.593429	0	0	19.67±19.67	0.170792	0	0	0.22	0.309	0.184
Trichoderma	800.33±740.58	6.95035	318.00±175.59	2.76162	7.00±7.00	0.0607903	0	0	0	0	0	0	0	0	0	0	0.148	0.521	0.153
Geopora	791.67±654.82	6.87509	45.00±36.37	0.390795	0	0	0	0	0	0	0	0	0	0	0	0	0.233	0.285	0.233
Talaromyces	770.33±761.35	6.68982	1.67±1.67	0.0144739	0	0	0	0	2.00±2.00	0.0173686	0	0	0	0	0	0	0.325	0.324	0.322
thelephoraceae	281.00±181.45	2.4403	680.00±149.30	5.90534	1486.33±597.90	12.9078	2618.33±2253.12	22.7385	0	0	0	0	0	0	0	0	0.036*	0.504	0.177
Tricholoma	263.67±261.67	2.28977	1022.00±960.60	8.87538	0	0	0	0	0	0	0	0	0	0	0	0	0.205	0.448	0.205
leotiomycetes	105.33±65.58	0.914749	274.67±96.81	2.38529	0	0	0	0	0	0	0	0	0	0	0	0	0.020*	0.272	0.020*
Paxillus	72.00±59.48	0.625271	1155.67±1155.17	10.0362	0	0	0	0	0	0	0	0	0	0	0	0	0.298	0.357	0.298
Ilyonectria	4.00±4.00	0.0347373	20.33±20.33	0.176581	295.67±295.67	2.56767	16.67±16.67	0.144739	0	0	0	0	0	0	0	0	0.267	0.383	0.34
Alternaria	1.00±1.00	0.00868432	0	0	1.33±0.88	0.0115791	1.00±0.58	0.00868432	1.33±1.33	0.0115791	32.67±23.39	0.283688	20.33±17.37	0.176581	0.33±0.33	0.00289477	0.114	0.751	0.703
pleosporales	0.67±0.67	0.00578955	19.67±19.67	0.170792	5.67±2.33	0.0492112	72.00±35.13	0.625271	7270.67±2355.38	63.1408	3347.67±1765.26	29.0722	46.67±16.86	0.405268	2275.67±2254.69	19.7626	0.007**	0.712	0.069
Guehomyces	0.67±0.67	0.00578955	1.33±0.67	0.0115791	186.33±171.85	1.61818	113.33±102.01	0.984223	0	0	7.67±6.23	0.0665798	0	0	0	0	0.145	0.742	0.15
sordariomycetes	0.33±0.33	0.00289477	0	0	0	0	0	0	0	0	22.00±22.00	0.191055	1.33±0.88	0.0115791	0.67±0.67	0.00578955	0.294	0.35	0.366
herpotrichiellaceae	0.33±0.33	0.00289477	330.67±330.67	2.87162	0	0	0	0	0	0	0	0	0	0	0	0	0.329	0.33	0.329
Endosporium	0	0	0	0	0	0	0	0	3973.00±2371.90	34.5028	7862.00±1630.56	68.2762	11388.00±63.55	98.8971	8973.33±2510.18	77.9273	<0.001**	0.741	0.067
Sarcinomyces	0	0	0	0	0	0	0	0	0	0	0	0	7.00±6.51	0.0607903	232.67±232.67	2.02055	0.314	0.342	0.314
Knufia	0	0	0	0	0	0	0	0	0	0	0	0	7.67±7.67	0.0665798	5.67±5.67	0.0492112	0.157	0.828	0.157
dothioraceae	0	0	0	0	0	0	0	0	0	0	49.67±46.68	0.431321	1.33±1.33	0.0115791	2.67±2.67	0.0231582	0.268	0.292	0.344
lasiosphaeriaceae	0	0	0	0	0	0	0	0	0	0	11.33±11.33	0.0984223	0	0	1.00±0.58	0.00868432	0.286	0.286	0.369
Mycosphaerella	0	0	0	0	1.33±0.88	0.0115791	2.67±1.76	0.0231582	6.33±5.84	0.0550007	2.67±2.67	0.0231582	0	0	0.67±0.33	0.00578955	0.417	0.81	0.534
Cryptococcus	0	0	0.67±0.67	0.00578955	3.00±1.73	0.026053	274.33±263.87	2.3824	0	0	0	0	3.00±3.00	0.026053	0	0	0.313	0.323	0.305
agaricomycetes	0	0	0	0	1491.33±1441.62	12.9512	2489.67±1982.96	21.6211	0	0	0	0	0.67±0.67	0.00578955	0	0	0.113	0.682	0.112
Erythrobasidium	0	0	0	0	0	0	0	0	60.33±60.33	0.523954	0	0	0.33±0.33	0.00289477	0	0	0.326	0.326	0.332
Taphrina	0	0	0	0	0	0	0	0	79.00±40.67	0.686062	10.67±10.67	0.0926328	0	0	0	0	0.089	0.188	0.089
mycosphaerellaceae	0	0	0	0	0	0	0	0	21.00±21.00	0.182371	2.00±2.00	0.0173686	0	0	0	0	0.284	0.374	0.284
Phialocephala	0	0	0	0	4516.67±2193.95	39.2242	711.00±537.17	6.17455	0	0	1.67±1.67	0.0144739	0	0	0	0	0.073	0.183	0.073
xylariaceae	0	0	0	0	0	0	0	0	6.67±6.67	0.0578955	0	0	0	0	0	0	0.329	0.329	0.329
tremellomycetes	0	0	0	0	6.00±3.00	0.0521059	2927.67±2918.67	25.4248	0	0	0	0	0	0	0	0	0.327	0.329	0.327
Athelopsis	0	0	0	0	2247.67±1201.59	19.5195	1796.00±1441.01	15.597	0	0	0	0	0	0	0	0	0.047*	0.816	0.047*
Humicola	0	0	2.00±2.00	0.0173686	11.67±9.28	0.101317	247.67±244.17	2.15082	0	0	0	0	0	0	0	0	0.296	0.34	0.304
Penicillium	0	0	317.00±316.00	2.75293	0.67±0.33	0.00578955	1.33±0.67	0.0115791	0	0	0	0	0	0	0	0	0.325	0.327	0.331
mycenaceae	0	0	0	0	273.67±273.67	2.37661	0	0	0	0	0	0	0	0	0	0	0.329	0.329	0.329
Clavulina	0	0	0	0	193.33±117.60	1.67897	0	0	0	0	0	0	0	0	0	0	0.171	0.171	0.171
Total		92.216		94.5347		95.1628		97.9244		99.7742		98.7987		99.835		99.8611
Values represent average number of reads (± standard error) and relative read abundances (%) of three biologically independent poplars after normalization to the minimum sample sequence number. Normal distributions and homoscedasticity of variances of the data were checked with the Kolmogorov-Smirnov test and was analyzed using either Bartlett’s test. Significant differences in the variance of pa…
