# Supplementary material for: Endophytic Communities of Transgenic Poplar Were Determined by the Environment and Niche Rather Than by Transgenic Events
Source: Front Microbiol. 2019 Mar 26;10:588. doi: 10.3389/fmicb.2019.00588 (PMC6445066; doi:10.3389/fmicb.2019.00588)
Supplement: Supplementary file 10 [file Table_10.xlsx]

## Sheet: Sheet1
Supplementary Table 10. Indicator species analysis of bacteria.
OUT(Genus or higher)	Associated with	Indicator value	p	Relative abundance(%)
Streptomyces	root	0.999	0.001**	17.5591
Rhizobium	root	0.999	0.001**	7.55401
Dongia	root	0.995	0.001**	0.330299
Mycobacterium	root	0.987	0.001**	4.03285
Phenylobacterium	root	0.984	0.001**	0.228825
Sphingobium	root	0.978	0.001**	1.05914
Bradyrhizobium	root	0.973	0.001**	3.10283
Mesorhizobium	root	0.965	0.001**	2.09672
micromonosporaceae	root	0.957	0.001**	4.09906
Actinoplanes	root	0.957	0.001**	2.84737
Acidibacter	root	0.957	0.001**	1.72735
Eoetvoesia	root	0.957	0.001**	0.0550499
Variovorax	root	0.956	0.001**	1.686
Devosia	root	0.951	0.001**	0.35237
Tardiphaga	root	0.939	0.002**	0.394736
Elev-16S-1332	root	0.913	0.001**	0.432535
Actinomadura	root	0.913	0.001**	0.324464
Acidovorax	root	0.913	0.001**	0.246329
Novosphingobium	root	0.903	0.002**	0.183161
Aquabacterium	root	0.901	0.001**	0.113905
Bosea	root	0.895	0.004**	1.15402
oxalobacteraceae	root	0.876	0.023*	0.190011
Actinophytocola	root	0.866	0.001**	3.05616
Pseudonocardia	root	0.866	0.001**	1.0013
Amycolatopsis	root	0.865	0.001**	1.37295
Caulobacter	root	0.863	0.002**	0.36683
Microlunatus	root	0.842	0.003**	0.0616457
pseudonocardiaceae	root	0.835	0.002**	0.356683
Rhodomicrobium	root	0.816	0.004**	0.945995
Nocardioides	root	0.816	0.006**	0.944473
Variibacter	root	0.816	0.004**	0.595147
Pseudoxanthomonas	root	0.816	0.003**	0.456128
xanthobacteraceae	root	0.816	0.001**	0.312288
Shinella	root	0.816	0.001**	0.252164
Herbiconiux	root	0.816	0.003**	0.125321
Labrys	root	0.816	0.003**	0.115935
bradyrhizobiaceae	root	0.816	0.001**	0.0852385
0319-6G20	root	0.816	0.001**	0.0469319
Rhodoplanes	root	0.812	0.020*	0.190011
Reyranella	root	0.811	0.004**	0.284889
Kribbella	root	0.803	0.001**	0.299603
Pseudomonas	root	0.764	0.018*	0.958426
Flavobacterium	root	0.764	0.008**	0.401839
acidimicrobiales	root	0.764	0.008**	0.285651
Aquincola	root	0.764	0.027*	0.281338
Inquilinus	root	0.764	0.008**	0.244046
acidimicrobiaceae	root	0.764	0.008**	0.193562
Planotetraspora	root	0.764	0.005**	0.152719
Terriglobus	root	0.764	0.003**	0.103504
Streptosporangium	root	0.764	0.010**	0.0418582
actinobacteria	root	0.764	0.005**	0.0362771
rhodospirillaceae	root	0.764	0.005**	0.0139527
Phyllobacterium	root	0.761	0.011*	0.553543
Steroidobacter	root	0.761	0.020*	0.096147
Marmoricola	root	0.759	0.017*	0.13217
Hyphomicrobium	root	0.743	0.023*	0.0882827
Promicromonospora	root	0.707	0.015*	0.710575
Roseomonas	root	0.707	0.015*	0.238972
microbacteriaceae	root	0.707	0.023*	0.141811
BIrii41	root	0.707	0.021*	0.0821943
Sphingomonas	root	0.707	0.015*	0.0776279
rhizobiales	root	0.707	0.020*	0.0537814
Nocardia	root	0.707	0.014*	0.0504835
Peredibacter	root	0.707	0.016*	0.0449024
Bacillus	root	0.707	0.014*	0.0362771
Paenibacillus	root	0.707	0.017*	0.035516
Ohtaekwangia	root	0.707	0.014*	0.0261297
Altererythrobacter	root	0.707	0.014*	0.0246075
Microbispora	root	0.707	0.015*	0.0210559
sphingomonadales	root	0.707	0.017*	0.0200412
cytophagaceae	root	0.707	0.021*	0.0109085
Iamia	root	0.707	0.015*	0.00507372
Piscinibacter	root	0.667	0.043*	0.0801648
Acidicapsa	root	0.645	0.033*	0.268654
Starkeya	root	0.645	0.033*	0.199397
Kineosporia	root	0.645	0.038*	0.122784
Jatrophihabitans	root	0.645	0.033*	0.0616457
Bdellovibrio	root	0.645	0.032*	0.0461709
0319-6M6	root	0.645	0.038*	0.0441414
I-10	root	0.645	0.037*	0.025876
gaiellales	root	0.645	0.032*	0.0215633
Agaricicola	root	0.645	0.046*	0.0187728
Pseudolabrys	root	0.645	0.042*	0.0185191
nonomuraea	root	0.645	0.044*	0.0167433
Ferrovibrio	root	0.645	0.038*	0.0142064
01D2Z36	root	0.645	0.040*	0.00887901
solirubrobacterales	root	0.645	0.043*	0.00862533
D05-2	root	0.645	0.046*	0.00710321
Solirubrobacter	root	0.645	0.035*	0.00710321
WW2-159	root	0.645	0.045*	0.00304423
OUT(Genus or higher)	Associated with	Indicator value	p	Relative abundance(%)
Alkaliflexus	stem	1	0.001**	0.965529
Thauera	stem	0.996	0.001**	2.04471
Rhodococcus	stem	0.977	0.001**	1.1492
Streptococcus	stem	0.957	0.001**	0.401078
Prevotella_9	stem	0.95	0.001**	2.21975
Burkholderia-Paraburkholderia	stem	0.941	0.001**	1.52009
Streptomyces	stem	0.93	0.006**	0.823465
Bifidobacterium	stem	0.913	0.001**	0.250134
geodermatophilaceae	stem	0.907	0.020*	1.67915
Massilia	stem	0.905	0.001**	0.420104
Staphylococcus	stem	0.898	0.022*	0.843506
chromatiaceae	stem	0.866	0.002**	0.125067
Clostridium_sensu_stricto_1	stem	0.864	0.001**	0.187981
Subdoligranulum	stem	0.855	0.001**	0.208023
Eubacterium_rectale_group	stem	0.854	0.002**	0.352116
Faecalibacterium	stem	0.842	0.002**	0.562676
Dorea	stem	0.817	0.003**	0.140796
ML635J-40_aquatic_group	stem	0.816	0.002**	0.344506
Terrisporobacter	stem	0.79	0.025*	0.338925
Lactobacillus	stem	0.771	0.032*	0.143079
Prevotellaceae_NK3B31_group	stem	0.764	0.009**	0.34273
Methylobacterium	stem	0.764	0.004**	0.221214
lachnospiraceae	stem	0.764	0.005**	0.164135
Rhodovulum	stem	0.764	0.004**	0.0852385
Blautia	stem	0.758	0.016*	0.250896
Porphyrobacter	stem	0.727	0.035*	0.144855
Prevotella_1	stem	0.707	0.015*	0.238465
Ectothiorhodospira	stem	0.707	0.019*	0.0877754
Pannonibacter	stem	0.707	0.010**	0.0758521
Ruminococcaceae_UCG-008	stem	0.707	0.018*	0.0644363
Dialister	stem	0.707	0.011*	0.00608847
Nitrospira	stem	0.706	0.028*	0.0895512
SC-I-84	stem	0.706	0.024*	0.0664657
Oscillospira	stem	0.7	0.026*	0.119994
Eubacterium_hallii_group	stem	0.681	0.030*	0.10528
Chryseobacterium	stem	0.645	0.032*	0.199905
Acidobacteriaceae__Subgroup_1	stem	0.645	0.037*	0.10046
Zoogloea	stem	0.645	0.030*	0.0624068
gemmatimonadaceae	stem	0.645	0.040*	0.0454098
OUT(Genus or higher)	Associated with	Indicator value	p	Relative abundance(%)
Lysinibacillus	Daqing	0.805	0.012*	0.0750911
Sporosarcina	Daqing	0.802	0.004**	0.0791501
Rhizobium	Daqing	0.764	0.007**	4.11555
Lysobacter	Daqing	0.764	0.006**	0.0271444
Variibacter	Daqing	0.76	0.022*	0.499254
Bacteroides	Daqing	0.733	0.024*	0.100713
Mesorhizobium	Daqing	0.707	0.032*	1.6
promicromonospora	Daqing	0.707	0.017*	0.710575
Nocardioides	Daqing	0.707	0.017*	0.424417
Roseomonas	Daqing	0.707	0.017*	0.238972
Iamia	Daqing	0.707	0.017*	0.00507372
Actinophytocola	Daqing	0.705	0.047*	3.03992
planotetraspora	Daqing	0.705	0.017*	0.151958
Phyllobacterium	Daqing	0.704	0.034*	0.552528
acidimicrobiales	Daqing	0.701	0.033*	0.202695
Flavobacterium	Daqing	0.7	0.050*	0.161598
Rhodomicrobium	Daqing	0.698	0.039*	0.899824
Pseudoxanthomonas	Daqing	0.696	0.044*	0.441921
Starkeya	Daqing	0.645	0.033*	0.199397
Sphingopyxis	Daqing	0.645	0.044*	0.0781353
Paenibacillus	Daqing	0.645	0.045*	0.026637
I-10	Daqing	0.645	0.038*	0.025876
Hyphomicrobium	Daqing	0.645	0.038*	0.0208023
01D2Z36	Daqing	0.645	0.045*	0.00887901
Agaricicola	Daqing	0.645	0.045*	0.00710321
acidimicrobiaceae	Daqing	0.642	0.049*	0.0794037
Nocardia	Daqing	0.626	0.038*	0.0474393
OUT(Genus or higher)	Associated with	Indicator value	p	Relative abundance(%)
gaiellales	Qiqihar	0.885	0.003**	0.234913
Sneathia	Qiqihar	0.849	0.005**	0.214365
Micrococcus	Qiqihar	0.816	0.017*	0.285143
Elev-16S-1332	Qiqihar	0.798	0.015*	0.325733
Jatrophihabitans	Qiqihar	0.766	0.016*	0.12735
caulobacteraceae	Qiqihar	0.764	0.002**	0.0466782
Acidibacter	Qiqihar	0.762	0.035*	1.58452
Aquincola	Qiqihar	0.749	0.042*	0.30417
Acinetobacter	Qiqihar	0.734	0.011*	0.00608847
Subdoligranulum	Qiqihar	0.707	0.036*	0.182908
holophagaceae	Qiqihar	0.707	0.012*	0.0578404
Catenulispora	Qiqihar	0.707	0.013*	0.0542888
Exiguobacterium	Qiqihar	0.707	0.020*	0.0537814
frankiales	Qiqihar	0.707	0.011*	0.035516
Paracoccus	Qiqihar	0.693	0.028*	0.0684952
Acidicapsa	Qiqihar	0.645	0.046*	0.268654
Gluconacetobacter	Qiqihar	0.645	0.046*	0.205232
Inquilinus	Qiqihar	0.645	0.046*	0.127097
Actinomyces	Qiqihar	0.645	0.029*	0.0570794
OUT(Genus or higher)	Associated with	Indicator value	p	Relative abundance(%)
Novosphingobium	transgenic	0.799	0.009**	0.150182
Tepidimonas	transgenic	0.685	0.016*	0.109592
OUT(Genus or higher)	Associated with	Indicator value	p	Relative abundance(%)
Bacillus	non-transgenic	0.753	0.029*	0.0246075
Arthrobacter	non-transgenic	0.741	0.040*	0.0697637
Sphingomonas	non-transgenic	0.735	0.030*	0.0611383
Tumebacillus	non-transgenic	0.644	0.041*	0.0601236
acidimicrobiales	non-transgenic	0.624	0.046*	0.0294276
