# Supplementary material for: Endophytic Communities of Transgenic Poplar Were Determined by the Environment and Niche Rather Than by Transgenic Events
Source: Front Microbiol. 2019 Mar 26;10:588. doi: 10.3389/fmicb.2019.00588 (PMC6445066; doi:10.3389/fmicb.2019.00588)
Supplement: Supplementary file 11 [file Table_11.xlsx]

## Sheet: Sheet1
Supplementary Table 11. Indicator species analysis of fungi.
OUT(Genus or higher)	Associated with	Indicator value	p	Relative abundance(%)
Exophiala	root	0.913	0.001**	4.89796
ascomycota	root	0.864	0.001**	20.5428
Fusarium	root	0.859	0.008**	2.18049
Guehomyces	root	0.855	0.006**	0.654943
Leptosphaeria	root	0.816	0.002**	2.33681
leotiomycetes	root	0.816	0.001**	0.845998
Penicillium	root	0.816	0.001**	0.738168
Ilyonectria	root	0.816	0.003**	0.319149
Gibberella	root	0.814	0.013*	0.130989
pleosporales	root	0.764	0.005**	0.257635
Cladophialophora	root	0.764	0.003**	0.123028
eurotiomycetes	root	0.764	0.007**	0.0868432
tremellomycetes	root	0.707	0.015*	6.36923
thelephoraceae	root	0.707	0.012*	2.08641
Trichoderma	root	0.707	0.008**	0.779418
Cryptococcus	root	0.707	0.015*	0.680996
Humicola	root	0.707	0.013*	0.567376
Cistella	root	0.707	0.010**	0.107107
Paraphoma	root	0.707	0.017*	0.035461
Phialocephala	root	0.645	0.038*	11.3497
trechisporales	root	0.645	0.036*	6.08771
Tricholoma	root	0.645	0.029*	2.79129
Tetracladium	root	0.645	0.041*	0.165726
OUT(Genus or higher)	Associated with	Indicator value	p	Relative abundance(%)
Endosporium	stem	1	0.001**	69.9009
pleosporales	stem	0.996	0.002**	28.0793
OUT(Genus or higher)	Associated with	Indicator value	p	Relative abundance(%)
Fusarium	Daqing	0.813	0.017*	2.36648
ascomycota	Daqing	0.707	0.013*	16.0233
thelephoraceae	Daqing	0.707	0.013*	2.08641
leotiomycetes	Daqing	0.707	0.013*	0.825011
pleosporales	Daqing	0.706	0.013*	0.256911
Tricholoma	Daqing	0.645	0.031*	2.79129
Tetracladium	Daqing	0.645	0.041*	0.165726
Paraphoma	Daqing	0.639	0.038*	0.0347373
OUT(Genus or higher)	Associated with	Indicator value	p	Relative abundance(%)
tremellomycetes	Qiqihar	0.707	0.008**	6.36923
Cryptococcus	Qiqihar	0.707	0.008**	0.680996
Cladophialophora	Qiqihar	0.705	0.014*	0.122304
Phialocephala	Qiqihar	0.645	0.035*	11.3497
agaricomycetes	Qiqihar	0.645	0.030*	8.64452
trechisporales	Qiqihar	0.645	0.022*	6.08771
Tomentella	Qiqihar	0.645	0.044*	0.220003
Endosporium	Qiqihar	0.641	0.041*	0.152699
